# Supplementary material for: Lutzomyia longipalpis Antimicrobial Peptides: Differential Expression during Development and Potential Involvement in Vector Interaction with Microbiota and Leishmania
Source: Microorganisms. 2021 Jun 11;9(6):1271. doi: 10.3390/microorganisms9061271 (PMC8230673; doi:10.3390/microorganisms9061271)
Supplement: Supplementary file 1 [file microorganisms-09-01271-s001.zip]

Archive with 1 entries (1 files):
- microorganisms-1073982-supplementary.pdf
